# Supplementary material for: Resilience-based Islamic program as a promising intervention on diabetes fatigue and health-related quality of life
Source: PLoS One. 2022 Sep 1;17(9):e0273675. doi: 10.1371/journal.pone.0273675 (PMC9436096; doi:10.1371/journal.pone.0273675)
Supplement: S1 Raw data — (XLSX) [file pone.0273675.s001.xlsx]

## Sheet: Data
No.	Kelompok Perlakuan															No.	Kelompok Kontrol
	Hemoglobin A1c		Total Anti-Oksidant		Cholesterol (mg/dL)		Triglyceride (mg/dL)		HDL-c (mg/dL)		LDL-c (mg/dL)		Insulin (μU/mL)				Hemoglobin A1c		Total Anti-Oksidant		Cholesterol (mg/dL)		Triglyceride (mg/dL)		HDL-c (mg/dL)		LDL-c (mg/dL)		Insulin (μU/mL)
	Pre	Post	Pre	Post	Pre	Post	Pre	Post	Pre	Post	Pre	Post	Pre	Post			Pre	Post	Pre	Post	Pre	Post	Pre	Post	Pre	Post	Pre	Post	Pre	Post
1	6.8	6.4	1.5	2	231	221	155	132	55	62	120	110	6	8		1	6.1	6.4	2.1	2	125	190	140	155	45	39	80	102	6.1	6
2	7.8	7.1	1	0.9	198	200	172	150	50	60	110	89	7.7	9.1		2	7.2	7	2	1.9	177	150	190	189	67	66	100	121	5.5	5
3	6.5	5.5	1.2	1.5	250	210	121	89	34	54	130	93	5.6	6		3	7.7	7.5	2.4	1.9	200	321	155	188	55	56	120	102	7	7.2
4	6.2	5.9	1.7	2	200	178	222	190	78	70	90	80	6	5.7		4	5.5	6	2.5	2.6	231	220	190	221	45	56	123	100	6.7	7
5	6.9	5.2	2.3	2	202	198	118	155	37	45	132	120	6.7	7.2		5	6.1	6	1.9	2.2	189	200	179	180	67	70	120	98	5	4.2
6	7	6.1	0.9	1.9	273	270	127	130	54	60	145	150	6.7	8		6	6.3	6.7	1.1	1	325	320	270	250	87	73	121	123	7.8	6
7	7.1	7	2.2	2	312	289	151	123	60	67	120	103	8.9	8.5		7	7.8	7.7	1	0.9	287	255	178	190	56	60	111	120	5.8	4.8
8	7.4	7.1	1.8	2.4	193	150	150	143	65	80	80	83	7.4	8.2		8	7.1	7.5	1.2	1.3	122	175	155	170	66	70	120	108	4	3.2
9	7.9	7.2	1.1	2	130	172	121	100	78	75	90	92	5.6	7		9	6.6	7	0.8	1.1	372	290	189	203	34	55	132	110	5.6	6.2
10	6.3	6.4	1.2	1.9	200	191	122	89	66	78	120	110	5	5.2		10	7.5	7.2	1	0.8	200	273	177	180	45	42	145	150	7.7	7.4
11	7.2	7	1.9	2.3	215	200	273	159	34	55	110	101	6.6	7		11	7.7	7	0.7	1	221	250	189	150	50	40	90	93	6.9	7
12	6.3	6.5	2	1.9	178	150	150	155	44	67	92	90	6.1	8.1		12	5.9	6.3	1	1.1	142	221	129	140	55	45	99	102	6.4	6.6
13	5.9	5.5	2.1	2.3	178	120	172	120	50	61	89	85	5.5	5.1		13	6.2	6	2.1	1.9	244	221	190	177	40	45	102	100	7.1	7
14	7.3	6.3	2	2.5	250	200	189	134	53	43	130	121	7	7.9		14	7.7	7.7	1.3	1.2	221	250	199	202	43	44	89	110	4.5	5.2
15	5.7	5.1	2.4	2.7	221	272	198	170	67	60	134	110	6.7	7		15	6.3	6.4	1.5	1	199	173	200	188	53	56	143	150	5.6	6
16	7	6.3	2.5	2.4	169	170	152	123	80	78	154	130	5	6.2		16	6	6	1.9	1.4	201	200	175	200	54	50	120	132	4.7	4
17	6.1	5.6	1.9	1	271	200	200	150	40	61	123	110	7.8	8		17	5.9	6	2	2.1	221	229	150	190	78	67	123	130	5.6	3.1
18	6.5	5.3	1.1	1.8	290	232	212	150	54	72	144	150	5.8	7.4		18	7	6.7	1.1	1	179	150	120	143	64	62	99	100	3.4	4
19	7.3	7	1	1.6	350	272	233	189	45	55	128	130	4	4.2		19	6.3	6.5	1.2	1.3	180	190	122	120	53	50	98	102	5	6.2
20	6.6	5.9	1.2	1.4	210	200	179	150	69	70	110	100	5.6	6		20	7.7	7	1.2	1	220	221	180	150	52	55	109	100	6.5	6
21	5.7	5	0.8	1	172	180	132	120	78	80	80	82	7.7	8		21	7.5	7.7	0.6	0.9	243	250	189	177	39	40	123	110	5.5	5.6
22	6.5	6.6	1	1.5	112	150	122	120	44	55	120	98	6.9	9.1		22	7.2	7	0.5	0.7	199	228	143	123	45	40	124	130	4.5	4.4
23	6.2	5.3	0.7	0.9	293	250	233	189	50	51	114	83	6.4	7		23	6.9	7	1.1	1	291	210	212	199	38	45	145	150	5	5.2
24	6.9	7	1	1.1	122	250	100	132	45	70	145	110	8.1	8		24	7.1	7.3	1.9	1.2	233	220	134	122	67	60	80	88	4.5	5
25	7	6.2	2.1	2	119	220	85	112	66	86	134	110	4.5	6.5		25	5.9	6	2.1	2	291	256	172	150	45	48	110	98	6.5	5.8
26	7.1	7	1.3	1.7	321	275	272	175	44	77	112	90	5.6	5		26	6.3	6.5	1.9	1.7	190	220	150	121	67	60	100	89	4.4	5
27	7.4	6.8	1.5	1.5	200	172	151	131	67	73	102	94	4.7	6		27	6.5	6.5	1.7	2	243	220	170	154	81	77	143	150	5.6	6
28	7.9	6.4	1.9	2.1	221	200	180	140	80	88	99	91	5.6	6.1		28	5.5	6	1.8	2	221	190	200	177	77	62	121	130	3.6	3.2
29	6.5	6	2	2.4	192	210	147	150	66	72	120	121	6.5	6.7		29	5.7	6	2.4	2	257	220	189	150	34	40	112	120	6.7	7
30	7.3	7.5	1.2	1.8	224	210	177	123	60	65	100	87	7.2	7		30	7.6	7.2	0.9	1	281	321	167	170	45	43	150	134	5.4	5
31	5.2	5.8	2.4	2.5	219	220	150	110	45	67	123	100	4.1	5		31	6.3	6.3	0.5	0.9	190	210	121	130	53	68	80	88	5.5	6
32	6.6	5.5	2	2.3	187	150	121	120	46	60	132	140	6	6.3		32	6.5	6.7	1.2	1	200	179	144	132	59	60	86	90	5.5	5
33	7.8	7	0.7	1	148	112	99	103	54	78	145	134	6.8	6.5		33	5.6	6	1.5	1.1	112	150	89	121	67	69	90	121	4	5.1
34	6.5	5.3	1.6	1.5	221	200	145	120	61	88	89	90	5.6	7		34	5.8	5.6	0.9	1	243	150	204	199	57	55	112	130	5.6	6
35	5.3	4.8	2.1	2	212	252	199	189	63	60	80	83	7	6.9		35	6.8	7	1.4	1.5	220	221	177	180	45	40	143	150	5	4.8
36	6.9	5.2	2	2.1	129	142	98	115	56	68	104	100	7.8	8.5		36	5.8	6	2.1	2	252	260	189	200	67	60	145	130	6	5.5
37	7.1	7	1.1	1.5	232	192	221	179	49	55	120	95	7.7	8		37	5.7	5.6	2.4	2	190	223	155	160	78	77	120	123	4.4	5
38	7.1	7.3	0.6	0.9	198	170	170	130	67	70	110	99	5	6.1		38	5.9	6	1.1	1	221	200	154	122	56	55	132	140	5.5	6
39	6.6	5.5	1.2	1.5	291	222	197	134	80	82	130	110	6.5	6.6		39	6.7	6.3	0.7	0.9	142	179	120	130	45	40	100	121	6.1	5.7
40	5.7	5.1	2	1.9	129	135	130	120	54	69	152	140	7	8.3		40	7.4	7.7	1	1	215	210	175	168	73	62	95	103	5.5	5.8

## Sheet: QoL
No	Pre Kelompok Perlakuan						No	Post Kelompok Perlakuan
	Physical Health	Psychological	Social Relationships	Environment				Physical Health	Psychological	Social Relationships	Environment
1	63	56	63	94			1	63	100	100	100
2	69	75	56	81			2	88	94	75	100
3	56	81	75	75			3	64	94	100	88
4	75	75	63	88			4	100	100	100	100
5	69	81	69	44			5	88	88	75	100
6	81	94	88	56			6	100	100	100	94
7	88	75	75	50			7	100	100	94	100
8	63	69	69	94			8	75	81	94	100
9	63	63	88	75			9	63	94	100	94
10	75	88	75	94			10	100	100	100	100
11	63	100	88	100			11	56	94	100	100
12	81	94	88	81			12	81	100	100	100
13	75	56	75	88			13	88	94	100	100
14	94	94	100	100			14	100	100	100	100
15	88	94	94	75			15	100	94	100	100
16	94	56	75	56			16	100	100	100	100
17	63	75	94	75			17	94	100	100	100
18	75	69	81	69			18	100	94	100	100
19	81	81	88	88			19	94	100	100	100
20	88	69	100	75			20	100	94	100	94
21	94	75	81	75			21	100	100	100	100
22	69	81	75	94			22	94	100	94	100
23	63	100	94	88			23	75	100	100	94
24	69	94	88	94			24	69	100	100	100
25	64	81	75	63			25	100	100	100	94
26	56	94	88	69			26	100	100	100	88
27	75	81	63	88			27	100	100	100	100
28	81	75	94	100			28	100	100	100	100
29	75	94	81	81			29	100	100	100	100
30	81	94	94	75			30	100	100	100	100
31	94	56	56	94			31	100	100	100	100
32	75	69	94	75			32	100	100	100	100
33	69	81	94	81			33	81	100	100	94
34	63	63	56	88			34	75	81	81	94
35	69	81	75	94			35	94	100	81	100
36	94	63	69	94			36	100	100	100	100
37	75	56	81	69			37	100	100	100	100
38	63	63	63	81			38	75	63	75	100
39	69	100	56	63			39	100	100	81	94
40	75	69	63	63			40	100	100	100	100
No	Pre Kelompok Kontrol						No	Post Kelompok Kontrol
	Physical Health	Psychological	Social Relationships	Environment				Physical Health	Psychological	Social Relationships	Environment
1	63	81	63	94			1	63	81	63	100
2	69	63	56	81			2	69	63	56	100
3	56	81	75	75			3	56	81	75	75
4	63	69	69	94			4	63	69	69	94
5	63	63	88	75			5	63	63	88	75
6	94	75	75	63			6	63	75	75	63
7	69	69	81	69			7	69	69	81	69
8	81	69	69	94			8	75	69	69	94
9	63	63	88	75			9	63	63	88	75
10	75	88	63	75			10	63	88	63	75
11	63	75	100	56			11	63	75	100	56
12	69	75	88	75			12	69	75	88	75
13	56	81	75	69			13	56	81	75	69
14	75	75	100	88			14	75	75	100	88
15	69	81	94	75			15	69	81	94	100
16	94	56	75	63			16	63	56	75	63
17	63	63	94	69			17	63	63	94	69
18	75	69	69	63			18	75	69	69	63
19	94	81	81	88			19	63	75	81	88
20	100	69	56	75			20	69	69	56	75
21	81	75	81	75			21	81	56	81	75
22	88	69	75	63			22	88	69	75	63
23	100	63	63	81			23	56	63	63	100
24	69	69	69	63			24	69	69	69	63
25	64	64	88	56			25	64	64	88	56
26	56	56	88	63			26	56	56	88	63
27	75	81	63	88			27	75	81	63	88
28	56	75	94	56			28	56	56	100	56
29	75	56	81	81			29	75	56	81	81
30	69	56	94	75			30	69	56	100	75
31	88	56	88	69			31	88	56	88	69
32	75	69	75	88			32	75	69	75	88
33	88	63	69	69			33	88	63	69	69
34	63	63	63	88			34	63	63	63	100
35	94	81	75	94			35	88	63	75	100
36	81	81	75	63			36	81	81	75	63
37	75	94	88	69			37	75	94	88	69
38	63	69	63	81			38	63	69	63	81
39	69	63	63	63			39	69	63	63	63
40	75	69	69	56			40	75	75	69	56

## Sheet: Demografi
Inisial	Jenis	Usia	Status	Pendidikan	Pekerjaan	Jarak dengan yankes			Inisial	Jenis	Usia	Status	Pendidikan	Pekerjaan	Jarak dengan yankes
	Kelamin	(Tahun)	Perkawinan							Kelamin	(Tahun)	Perkawinan
P1	1	41	1	3	4	1300			K1	1	51	1	3	8	2200
P2	2	36	1	4	2	2000			K2	2	46	3	1	7	2500
P3	1	39	1	4	7	800			K3	1	47	1	3	7	2400
P4	1	39	2	4	3	1300			K4	2	48	2	2	2	1600
P5	2	57	3	2	8	1900			K5	2	45	1	2	2	1700
P6	2	35	1	4	1	500			K6	2	41	1	1	2	1300
P7	1	43	2	3	8	1700			K7	2	38	1	1	2	1400
P8	1	65	1	3	6	1600			K8	1	59	3	3	7	1300
P9	1	53	1	4	8	1800			K9	1	39	1	2	7	1500
P10	2	65	1	1	2	1900			K10	1	44	1	1	8	2100
P11	2	40	1	2	8	1400			K11	2	45	1	3	7	2100
P12	2	42	2	4	8	1600			K12	1	45	1	1	8	1100
P13	2	34	2	4	8	1600			K13	2	56	1	2	7	1000
P14	2	45	1	3	2	2600			K14	1	55	1	3	8	700
P15	2	33	1	4	8	700			K15	2	51	2	1	2	650
P16	1	45	1	3	8	1100			K16	1	53	2	2	8	1300
P17	2	42	2	4	5	1200			K17	2	47	1	1	2	4000
P18	1	34	1	4	7	900			K18	2	46	1	2	2	2300
P19	1	39	2	4	8	1500			K19	1	50	2	3	7	1300
P20	2	57	3	2	2	1800			K20	1	51	2	1	7	1400
P21	2	41	2	4	7	1500			K21	2	42	1	4	2	4000
P22	1	43	2	3	8	900			K22	2	50	1	3	8	2200
P23	1	65	1	3	6	700			K23	1	45	3	1	7	3600
P24	1	53	1	4	8	1400			K24	1	44	1	3	7	2700
P25	2	65	1	1	2	1300			K25	2	42	1	2	2	1600
P26	2	40	1	2	8	1500			K26	1	39	1	2	8	1700
P27	2	42	2	4	8	1500			K27	2	32	1	1	2	1300
P28	2	34	2	4	8	1700			K28	2	33	1	1	2	1300
P29	2	45	1	3	2	900			K29	1	35	3	3	7	1300
P30	2	38	1	4	7	800			K30	2	56	1	2	7	1500
P31	2	45	1	1	2	1300			K31	1	58	1	1	8	2100
P32	1	51	1	3	8	1400			K32	2	54	1	3	7	2100
P33	2	43	1	3	2	1500			K33	1	55	1	1	8	1100
P34	1	55	1	3	8	1100			K34	2	62	2	2	7	1000
P35	2	56	1	1	2	1600			K35	2	55	2	3	8	700
P36	2	34	1	3	7	2600			K36	2	51	2	1	2	650
P37	1	44	1	2	7	4000			K37	1	53	1	2	8	1300
P38	1	43	1	3	8	5000			K38	1	44	1	1	8	4000
P39	1	42	1	2	8	3000			K39	1	56	1	2	8	2300
P40	2	39	1	4	2	2100			K40	1	50	1	2	7	1300

## Sheet: MFI-20
No	Kelompok Perlakuan
	General Fatigue		Physical Fatigue		Reduced Activity		Reduced Motivation		Mental Fatigue
	Pre	Post	Pre	Post	Pre	Post	Pre	Post	Pre	Post
1	13	10	15	10	13	10	16	12	11	8
2	15	12	13	10	16	12	13	10	14	10
3	13	10	16	11	11	7	15	10	10	7
4	16	14	14	10	14	9	14	9	9	6
5	14	13	13	12	13	8	13	10	15	10
6	13	14	11	8	11	8	13	10	15	11
7	11	12	14	9	8	9	12	12	14	9
8	14	13	10	6	14	15	14	14	13	12
9	10	8	9	5	17	12	14	10	11	8
10	9	7	15	11	16	11	12	10	12	8
11	15	9	12	9	13	10	15	9	11	9
12	15	9	13	9	15	10	12	8	14	15
13	14	8	11	8	12	10	12	9	10	7
14	13	11	11	10	11	10	10	6	9	8
15	11	8	12	15	12	9	10	6	15	10
16	12	7	14	11	9	6	11	5	12	10
17	15	12	12	13	14	16	9	10	13	7
18	13	15	11	10	12	6	12	13	11	10
19	16	10	12	8	12	7	10	8	11	12
20	11	7	9	8	12	6	10	8	12	9
21	14	12	14	9	12	5	10	6	14	10
22	13	9	12	9	10	8	14	10	13	8
23	11	8	12	9	10	9	13	14	8	6
24	15	12	12	9	12	13	8	8	15	12
25	14	11	12	8	13	11	15	13	14	15
26	17	12	10	12	8	6	14	11	14	12
27	16	9	10	11	15	10	14	10	14	10
28	13	9	11	8	14	11	14	9	16	13
29	15	8	9	7	14	11	16	12	10	8
30	14	10	12	9	14	12	10	6	9	7
31	13	10	10	8	16	13	9	7	9	8
32	13	10	10	10	10	13	9	12	13	10
33	12	8	10	8	9	5	13	10	12	7
34	14	10	14	13	9	10	10	12	12	8
35	14	11	13	13	13	13	10	7	14	12
36	12	6	16	11	12	10	11	7	12	15
37	15	12	13	10	10	11	12	13	10	11
38	11	9	13	10	10	8	8	6	8	9
39	12	10	12	9	12	9	10	9	10	12
40	13	9	11	9	10	7	12	10	11	9
No	Kelompok Kontrol
	General Fatigue		Physical Fatigue		Reduced Activity		Reduced Motivation		Mental Fatigue
	Pre	Post	Pre	Post	Pre	Post	Pre	Post	Pre	Post
1	12	12	12	10	9	10	12	10	12	13
2	13	14	13	13	10	12	9	12	12	13
3	11	10	13	13	10	12	11	12	10	12
4	14	13	13	13	14	12	10	12	9	10
5	14	15	10	12	14	14	10	11	17	15
6	13	17	12	12	14	14	12	13	12	12
7	15	13	11	10	13	10	12	11	10	10
8	12	10	11	10	10	10	12	10	12	12
9	13	14	11	13	12	10	10	9	13	13
10	13	14	11	11	12	11	9	8	8	9
11	13	14	9	10	11	11	17	15	10	12
12	12	14	10	10	11	11	12	12	12	12
13	14	14	10	11	13	13	10	10	9	12
14	12	12	14	15	12	14	12	13	10	10
15	11	10	14	14	9	10	13	13	15	14
16	12	12	14	14	11	13	8	12	14	14
17	14	15	13	14	10	10	10	11	16	15
18	14	14	10	10	10	10	12	12	17	13
19	12	10	12	12	12	12	9	10	9	10
20	10	13	12	11	12	13	10	11	14	13
21	10	13	11	12	12	13	15	15	14	12
22	10	12	11	10	10	10	14	13	14	15
23	10	10	13	13	9	8	16	15	9	12
24	12	12	12	12	17	15	17	15	10	13
25	11	11	9	9	12	12	9	10	15	13
26	10	10	10	10	10	10	14	13	14	13
27	10	12	15	13	12	10	14	13	16	14
28	12	8	14	14	13	14	14	15	17	15
29	12	10	16	16	13	15	9	12	12	13
30	12	10	17	15	10	10	8	8	14	14
31	10	9	12	13	12	12	13	13	14	14
32	9	9	14	14	10	11	15	13	14	14
33	17	15	14	13	10	11	14	14	9	10
34	12	12	14	13	10	11	14	14	8	10
35	10	10	9	10	12	11	10	10	13	12
36	12	11	8	8	8	10	12	11	13	10
37	13	14	13	12	9	10	11	14	17	14
38	13	13	13	10	10	14	9	10	8	10
39	10	11	17	15	10	13	8	8	12	10
40	9	10	8	10	12	12	10	12	9	8

## Sheet: Data Gabung
DEMOGRAPHYC	Group							BLOOD CHECK														MFI-20										WHOQoL
Respondent		Jenis	Usia	Status	Pendidikan	Pekerjaan	Jarak dengan yankes	Hemoglobin A1c		Total Anti-Oksidant		Cholesterol (mg/dL)		Triglyceride (mg/dL)		HDL-c (mg/dL)		LDL-c (mg/dL)		Insulin (μU/mL)		General Fatigue		Physical Fatigue		Reduced Activity		Reduced Motivation		Mental Fatigue		Physical Health		Psychological		Social Relationships		Environment
		Kelamin	(Tahun)	Perkawinan				Pre	Post	Pre	Post	Pre	Post	Pre	Post	Pre	Post	Pre	Post	Pre	Post	Pre	Post	Pre	Post	Pre	Post	Pre	Post	Pre	Post	Pre	Post	Pre	Post	Pre	Post	Pre	Post
	Var 1	Var 2	Var 3	Var 4	Var 5	Var 6	Var 7	Var 8	Var 9	Var 10	Var 11	Var 12	Var 13	Var 14	Var 15	Var 16	Var 17	Var 18	Var 19	Var 20	Var 21	Var 22	Var 23	Var 24	Var 25	Var 26	Var 27	Var 28	Var 29	Var 30	Var 31	Var 32	Var 33	Var 34	Var 35	Var 36	Var 37	Var 38	Var 39
P1	1	1	41	1	3	4	1300	6.8	6.4	1.5	2	231	221	155	132	55	62	120	110	6	8	13	10	15	10	13	10	16	12	11	8	63	63	56	100	63	100	94	100
P2	1	2	36	1	4	2	2000	7.8	7.1	1	0.9	198	200	172	150	50	60	110	89	7.7	9.1	15	12	13	10	16	12	13	10	14	10	69	88	75	94	56	75	81	100
P3	1	1	39	1	4	7	800	6.5	5.5	1.2	1.5	250	210	121	89	34	54	130	93	5.6	6	13	10	16	11	11	7	15	10	10	7	56	64	81	94	75	100	75	88
P4	1	1	39	2	4	3	1300	6.2	5.9	1.7	2	200	178	222	190	78	70	90	80	6	5.7	16	14	14	10	14	9	14	9	9	6	75	100	75	100	63	100	88	100
P5	1	2	57	3	2	8	1900	6.9	5.2	2.3	2	202	198	118	155	37	45	132	120	6.7	7.2	14	13	13	12	13	8	13	10	15	10	69	88	81	88	69	75	44	100
P6	1	2	35	1	4	1	500	7	6.1	0.9	1.9	273	270	127	130	54	60	145	150	6.7	8	13	14	11	8	11	8	13	10	15	11	81	100	94	100	88	100	56	94
P7	1	1	43	2	3	8	1700	7.1	7	2.2	2	312	289	151	123	60	67	120	103	8.9	8.5	11	12	14	9	8	9	12	12	14	9	88	100	75	100	75	94	50	100
P8	1	1	65	1	3	6	1600	7.4	7.1	1.8	2.4	193	150	150	143	65	80	80	83	7.4	8.2	14	13	10	6	14	15	14	14	13	12	63	75	69	81	69	94	94	100
P9	1	1	53	1	4	8	1800	7.9	7.2	1.1	2	130	172	121	100	78	75	90	92	5.6	7	10	8	9	5	17	12	14	10	11	8	63	63	63	94	88	100	75	94
P10	1	2	65	1	1	2	1900	6.3	6.4	1.2	1.9	200	191	122	89	66	78	120	110	5	5.2	9	7	15	11	16	11	12	10	12	8	75	100	88	100	75	100	94	100
P11	1	2	40	1	2	8	1400	7.2	7	1.9	2.3	215	200	273	159	34	55	110	101	6.6	7	15	9	12	9	13	10	15	9	11	9	63	56	100	94	88	100	100	100
P12	1	2	42	2	4	8	1600	6.3	6.5	2	1.9	178	150	150	155	44	67	92	90	6.1	8.1	15	9	13	9	15	10	12	8	14	15	81	81	94	100	88	100	81	100
P13	1	2	34	2	4	8	1600	5.9	5.5	2.1	2.3	178	120	172	120	50	61	89	85	5.5	5.1	14	8	11	8	12	10	12	9	10	7	75	88	56	94	75	100	88	100
P14	1	2	45	1	3	2	2600	7.3	6.3	2	2.5	250	200	189	134	53	43	130	121	7	7.9	13	11	11	10	11	10	10	6	9	8	94	100	94	100	100	100	100	100
P15	1	2	33	1	4	8	700	5.7	5.1	2.4	2.7	221	272	198	170	67	60	134	110	6.7	7	11	8	12	15	12	9	10	6	15	10	88	100	94	94	94	100	75	100
P16	1	1	45	1	3	8	1100	7	6.3	2.5	2.4	169	170	152	123	80	78	154	130	5	6.2	12	7	14	11	9	6	11	5	12	10	94	100	56	100	75	100	56	100
P17	1	2	42	2	4	5	1200	6.1	5.6	1.9	1	271	200	200	150	40	61	123	110	7.8	8	15	12	12	13	14	16	9	10	13	7	63	94	75	100	94	100	75	100
P18	1	1	34	1	4	7	900	6.5	5.3	1.1	1.8	290	232	212	150	54	72	144	150	5.8	7.4	13	15	11	10	12	6	12	13	11	10	75	100	69	94	81	100	69	100
P19	1	1	39	2	4	8	1500	7.3	7	1	1.6	350	272	233	189	45	55	128	130	4	4.2	16	10	12	8	12	7	10	8	11	12	81	94	81	100	88	100	88	100
P20	1	2	57	3	2	2	1800	6.6	5.9	1.2	1.4	210	200	179	150	69	70	110	100	5.6	6	11	7	9	8	12	6	10	8	12	9	88	100	69	94	100	100	75	94
P21	1	2	41	2	4	7	1500	5.7	5	0.8	1	172	180	132	120	78	80	80	82	7.7	8	14	12	14	9	12	5	10	6	14	10	94	100	75	100	81	100	75	100
P22	1	1	43	2	3	8	900	6.5	6.6	1	1.5	112	150	122	120	44	55	120	98	6.9	9.1	13	9	12	9	10	8	14	10	13	8	69	94	81	100	75	94	94	100
P23	1	1	65	1	3	6	700	6.2	5.3	0.7	0.9	293	250	233	189	50	51	114	83	6.4	7	11	8	12	9	10	9	13	14	8	6	63	75	100	100	94	100	88	94
P24	1	1	53	1	4	8	1400	6.9	7	1	1.1	122	250	100	132	45	70	145	110	8.1	8	15	12	12	9	12	13	8	8	15	12	69	69	94	100	88	100	94	100
P25	1	2	65	1	1	2	1300	7	6.2	2.1	2	119	220	85	112	66	86	134	110	4.5	6.5	14	11	12	8	13	11	15	13	14	15	64	100	81	100	75	100	63	94
P26	1	2	40	1	2	8	1500	7.1	7	1.3	1.7	321	275	272	175	44	77	112	90	5.6	5	17	12	10	12	8	6	14	11	14	12	56	100	94	100	88	100	69	88
P27	1	2	42	2	4	8	1500	7.4	6.8	1.5	1.5	200	172	151	131	67	73	102	94	4.7	6	16	9	10	11	15	10	14	10	14	10	75	100	81	100	63	100	88	100
P28	1	2	34	2	4	8	1700	7.9	6.4	1.9	2.1	221	200	180	140	80	88	99	91	5.6	6.1	13	9	11	8	14	11	14	9	16	13	81	100	75	100	94	100	100	100
P29	1	2	45	1	3	2	900	6.5	6	2	2.4	192	210	147	150	66	72	120	121	6.5	6.7	15	8	9	7	14	11	16	12	10	8	75	100	94	100	81	100	81	100
P30	1	2	38	1	4	7	800	7.3	7.5	1.2	1.8	224	210	177	123	60	65	100	87	7.2	7	14	10	12	9	14	12	10	6	9	7	81	100	94	100	94	100	75	100
P31	1	2	45	1	1	2	1300	5.2	5.8	2.4	2.5	219	220	150	110	45	67	123	100	4.1	5	13	10	10	8	16	13	9	7	9	8	94	100	56	100	56	100	94	100
P32	1	1	51	1	3	8	1400	6.6	5.5	2	2.3	187	150	121	120	46	60	132	140	6	6.3	13	10	10	10	10	13	9	12	13	10	75	100	69	100	94	100	75	100
P33	1	2	43	1	3	2	1500	7.8	7	0.7	1	148	112	99	103	54	78	145	134	6.8	6.5	12	8	10	8	9	5	13	10	12	7	69	81	81	100	94	100	81	94
P34	1	1	55	1	3	8	1100	6.5	5.3	1.6	1.5	221	200	145	120	61	88	89	90	5.6	7	14	10	14	13	9	10	10	12	12	8	63	75	63	81	56	81	88	94
P35	1	2	56	1	1	2	1600	5.3	4.8	2.1	2	212	252	199	189	63	60	80	83	7	6.9	14	11	13	13	13	13	10	7	14	12	69	94	81	100	75	81	94	100
P36	1	2	34	1	3	7	2600	6.9	5.2	2	2.1	129	142	98	115	56	68	104	100	7.8	8.5	12	6	16	11	12	10	11	7	12	15	94	100	63	100	69	100	94	100
P37	1	1	44	1	2	7	4000	7.1	7	1.1	1.5	232	192	221	179	49	55	120	95	7.7	8	15	12	13	10	10	11	12	13	10	11	75	100	56	100	81	100	69	100
P38	1	1	43	1	3	8	5000	7.1	7.3	0.6	0.9	198	170	170	130	67	70	110	99	5	6.1	11	9	13	10	10	8	8	6	8	9	63	75	63	63	63	75	81	100
P39	1	1	42	1	2	8	3000	6.6	5.5	1.2	1.5	291	222	197	134	80	82	130	110	6.5	6.6	12	10	12	9	12	9	10	9	10	12	69	100	100	100	56	81	63	94
P40	1	2	39	1	4	2	2100	5.7	5.1	2	1.9	129	135	130	120	54	69	152	140	7	8.3	13	9	11	9	10	7	12	10	11	9	75	100	69	100	63	100	63	100
K1	2	1	51	1	3	8	2200	6.1	6.4	2.1	2	125	190	140	155	45	39	80	102	6.1	6	12	12	12	10	9	10	12	10	12	13	63	63	81	81	63	63	94	100
K2	2	2	46	3	1	7	2500	7.2	7	2	1.9	177	150	190	189	67	66	100	121	5.5	5	13	14	13	13	10	12	9	12	12	13	69	69	63	63	56	56	81	100
K3	2	1	47	1	3	7	2400	7.7	7.5	2.4	1.9	200	321	155	188	55	56	120	102	7	7.2	11	10	13	13	10	12	11	12	10	12	56	56	81	81	75	75	75	75
K4	2	2	48	2	2	2	1600	5.5	6	2.5	2.6	231	220	190	221	45	56	123	100	6.7	7	14	13	13	13	14	12	10	12	9	10	63	63	69	69	69	69	94	94
K5	2	2	45	1	2	2	1700	6.1	6	1.9	2.2	189	200	179	180	67	70	120	98	5	4.2	14	15	10	12	14	14	10	11	17	15	63	63	63	63	88	88	75	75
K6	2	2	41	1	1	2	1300	6.3	6.7	1.1	1	325	320	270	250	87	73	121	123	7.8	6	13	17	12	12	14	14	12	13	12	12	94	63	75	75	75	75	63	63
K7	2	2	38	1	1	2	1400	7.8	7.7	1	0.9	287	255	178	190	56	60	111	120	5.8	4.8	15	13	11	10	13	10	12	11	10	10	69	69	69	69	81	81	69	69
K8	2	1	59	3	3	7	1300	7.1	7.5	1.2	1.3	122	175	155	170	66	70	120	108	4	3.2	12	10	11	10	10	10	12	10	12	12	81	75	69	69	69	69	94	94
K9	2	1	39	1	2	7	1500	6.6	7	0.8	1.1	372	290	189	203	34	55	132	110	5.6	6.2	13	14	11	13	12	10	10	9	13	13	63	63	63	63	88	88	75	75
K10	2	1	44	1	1	8	2100	7.5	7.2	1	0.8	200	273	177	180	45	42	145	150	7.7	7.4	13	14	11	11	12	11	9	8	8	9	75	63	88	88	63	63	75	75
K11	2	2	45	1	3	7	2100	7.7	7	0.7	1	221	250	189	150	50	40	90	93	6.9	7	13	14	9	10	11	11	17	15	10	12	63	63	75	75	100	100	56	56
K12	2	1	45	1	1	8	1100	5.9	6.3	1	1.1	142	221	129	140	55	45	99	102	6.4	6.6	12	14	10	10	11	11	12	12	12	12	69	69	75	75	88	88	75	75
K13	2	2	56	1	2	7	1000	6.2	6	2.1	1.9	244	221	190	177	40	45	102	100	7.1	7	14	14	10	11	13	13	10	10	9	12	56	56	81	81	75	75	69	69
K14	2	1	55	1	3	8	700	7.7	7.7	1.3	1.2	221	250	199	202	43	44	89	110	4.5	5.2	12	12	14	15	12	14	12	13	10	10	75	75	75	75	100	100	88	88
K15	2	2	51	2	1	2	650	6.3	6.4	1.5	1	199	173	200	188	53	56	143	150	5.6	6	11	10	14	14	9	10	13	13	15	14	69	69	81	81	94	94	75	100
K16	2	1	53	2	2	8	1300	6	6	1.9	1.4	201	200	175	200	54	50	120	132	4.7	4	12	12	14	14	11	13	8	12	14	14	94	63	56	56	75	75	63	63
K17	2	2	47	1	1	2	4000	5.9	6	2	2.1	221	229	150	190	78	67	123	130	5.6	3.1	14	15	13	14	10	10	10	11	16	15	63	63	63	63	94	94	69	69
K18	2	2	46	1	2	2	2300	7	6.7	1.1	1	179	150	120	143	64	62	99	100	3.4	4	14	14	10	10	10	10	12	12	17	13	75	75	69	69	69	69	63	63
K19	2	1	50	2	3	7	1300	6.3	6.5	1.2	1.3	180	190	122	120	53	50	98	102	5	6.2	12	10	12	12	12	12	9	10	9	10	94	63	81	75	81	81	88	88
K20	2	1	51	2	1	7	1400	7.7	7	1.2	1	220	221	180	150	52	55	109	100	6.5	6	10	13	12	11	12	13	10	11	14	13	100	69	69	69	56	56	75	75
K21	2	2	42	1	4	2	4000	7.5	7.7	0.6	0.9	243	250	189	177	39	40	123	110	5.5	5.6	10	13	11	12	12	13	15	15	14	12	81	81	75	56	81	81	75	75
K22	2	2	50	1	3	8	2200	7.2	7	0.5	0.7	199	228	143	123	45	40	124	130	4.5	4.4	10	12	11	10	10	10	14	13	14	15	88	88	69	69	75	75	63	63
K23	2	1	45	3	1	7	3600	6.9	7	1.1	1	291	210	212	199	38	45	145	150	5	5.2	10	10	13	13	9	8	16	15	9	12	100	56	63	63	63	63	81	100
K24	2	1	44	1	3	7	2700	7.1	7.3	1.9	1.2	233	220	134	122	67	60	80	88	4.5	5	12	12	12	12	17	15	17	15	10	13	69	69	69	69	69	69	63	63
K25	2	2	42	1	2	2	1600	5.9	6	2.1	2	291	256	172	150	45	48	110	98	6.5	5.8	11	11	9	9	12	12	9	10	15	13	64	64	64	64	88	88	56	56
K26	2	1	39	1	2	8	1700	6.3	6.5	1.9	1.7	190	220	150	121	67	60	100	89	4.4	5	10	10	10	10	10	10	14	13	14	13	56	56	56	56	88	88	63	63
K27	2	2	32	1	1	2	1300	6.5	6.5	1.7	2	243	220	170	154	81	77	143	150	5.6	6	10	12	15	13	12	10	14	13	16	14	75	75	81	81	63	63	88	88
K28	2	2	33	1	1	2	1300	5.5	6	1.8	2	221	190	200	177	77	62	121	130	3.6	3.2	12	8	14	14	13	14	14	15	17	15	56	56	75	56	94	100	56	56
K29	2	1	35	3	3	7	1300	5.7	6	2.4	2	257	220	189	150	34	40	112	120	6.7	7	12	10	16	16	13	15	9	12	12	13	75	75	56	56	81	81	81	81
K30	2	2	56	1	2	7	1500	7.6	7.2	0.9	1	281	321	167	170	45	43	150	134	5.4	5	12	10	17	15	10	10	8	8	14	14	69	69	56	56	94	100	75	75
K31	2	1	58	1	1	8	2100	6.3	6.3	0.5	0.9	190	210	121	130	53	68	80	88	5.5	6	10	9	12	13	12	12	13	13	14	14	88	88	56	56	88	88	69	69
K32	2	2	54	1	3	7	2100	6.5	6.7	1.2	1	200	179	144	132	59	60	86	90	5.5	5	9	9	14	14	10	11	15	13	14	14	75	75	69	69	75	75	88	88
K33	2	1	55	1	1	8	1100	5.6	6	1.5	1.1	112	150	89	121	67	69	90	121	4	5.1	17	15	14	13	10	11	14	14	9	10	88	88	63	63	69	69	69	69
K34	2	2	62	2	2	7	1000	5.8	5.6	0.9	1	243	150	204	199	57	55	112	130	5.6	6	12	12	14	13	10	11	14	14	8	10	63	63	63	63	63	63	88	100
K35	2	2	55	2	3	8	700	6.8	7	1.4	1.5	220	221	177	180	45	40	143	150	5	4.8	10	10	9	10	12	11	10	10	13	12	94	88	81	63	75	75	94	100
K36	2	2	51	2	1	2	650	5.8	6	2.1	2	252	260	189	200	67	60	145	130	6	5.5	12	11	8	8	8	10	12	11	13	10	81	81	81	81	75	75	63	63
K37	2	1	53	1	2	8	1300	5.7	5.6	2.4	2	190	223	155	160	78	77	120	123	4.4	5	13	14	13	12	9	10	11	14	17	14	75	75	94	94	88	88	69	69
K38	2	1	44	1	1	8	4000	5.9	6	1.1	1	221	200	154	122	56	55	132	140	5.5	6	13	13	13	10	10	14	9	10	8	10	63	63	69	69	63	63	81	81
K39	2	1	56	1	2	8	2300	6.7	6.3	0.7	0.9	142	179	120	130	45	40	100	121	6.1	5.7	10	11	17	15	10	13	8	8	12	10	69	69	63	63	63	63	63	63
K40	2	1	50	1	2	7	1300	7.4	7.7	1	1	215	210	175	168	73	62	95	103	5.5	5.8	9	10	8	10	12	12	10	12	9	8	75	75	69	75	69	69	56	56
